# Supplementary material for: A Novel Method for Obtaining Well-Separated Mn3O4 Nanocrystallites Deposited on the Surface of Spherical Silica
Source: Int J Mol Sci. 2025 Aug 29;26(17):8413. doi: 10.3390/ijms26178413 (PMC12428405; doi:10.3390/ijms26178413)
Supplement: Supplementary file 1 [file ijms-26-08413-s001.zip]

Archive with 1 entries (1 files):
- ijms-3805026-SM.pdf
